# Supplementary material for: New potentials in biomedical application of hydrated electrons: A functional and biomedical effects study of an electromagnetic base liquid containing hydrated electrons
Source: PLoS One. 2025 Nov 24;20(11):e0336479. doi: 10.1371/journal.pone.0336479 (PMC12643299; doi:10.1371/journal.pone.0336479)
Supplement: S1 File — (XLSX) [file pone.0336479.s001.xlsx]

## Sheet: Fig 1. pH and ORP.
Table 1. (A) pH and (B) ORP of EBL at different concentrations.
	pH					ORP
X	Y			Y-mean	Y-SD	Y			Y-mean	Y-SD
water	7.01	6.76	6.56	6.77667	0.225462	389.8	413.5	397.1	400.133	12.1377
0.001% EBL	6.56	6.49	6.39	6.48	0.08544	395.1	396	386.5	392.533	5.24436
0.01% EBL	6.79	6.71	6.66	6.72	0.0655744	376.2	377.5	394.3	382.667	10.0957
0.1% EBL	9.44	9.58	9.64	9.55333	0.102632	388.5	359.6	354.7	367.6	18.265
1% EBL	10.93	10.97	10.96	10.9533	0.0208167	351.3	340.6	335.6	342.5	8.0206
10% EBL	12.12	12.15	12.14	12.1367	0.0152753	212.8	203.7	200.5	205.667	6.38148
100% EBL	13.07	13.08	13.09	13.08	0.01	45.7	47	48.4	47.0333	1.35031
Table 2. Effect of storage temperature on (C) pH and (D) ORP.
	pH										ORP
	room temperature					50℃					room temperature					50℃
X	Y			Y-mean	Y-SD	Y			Y-mean	Y-SD	Y			Y-mean	Y-SD	Y			Y-mean	Y-SD
water	7.01	6.76	6.56	6.77667	0.225462	6.66	6.51	6.39	6.52	0.135277	389.8	413.5	397.1	400.133	12.1377	375.2	347.6	361.9	361.567	13.803
0.01% EBL	6.79	6.71	6.66	6.72	0.0655744	6.55	6.51	6.53	6.53	0.02	376.2	377.5	394.3	382.667	10.0957	370.8	342.2	365.2	359.4	15.1565
1% EBL	10.93	10.97	10.96	10.9533	0.0208167	10.61	10.77	10.3	10.56	0.238956	351.3	340.6	335.6	342.5	8.0206	287.7	284.8	277.8	283.433	5.08953
100% EBL	13.07	13.08	13.09	13.08	0.01	12.95	12.95	12.94	12.9467	0.0057735	45.7	47	48.4	47.0333	1.35031	47.6	51.2	50.7	49.8333	1.95021
Table 3-1. (E) pH stability of EBL stores at different time (0, 2 and 4 weeks).
	0 week					2 weeks					4 weeks					8 weeks
X	Y			Y-mean	Y-SD	Y			Y-mean	Y-SD	Y			Y-mean	Y-SD	Y			Y-mean	Y-SD
water	7.01	6.76	6.56	6.77667	0.225462	7.02	6.82	6.66	6.83333	0.18037	7.26	6.98	7.22	7.15333	0.151438	7.34	6.97	6.76	7.02333	0.293655
0.01% EBL	6.79	6.71	6.66	6.72	0.0655744	6.98	6.88	6.74	6.86667	0.120554	7.01	6.88	6.77	6.88667	0.120139	6.71	7.21	7.18	7.03333	0.280416
1% EBL	10.93	10.97	10.96	10.9533	0.0208167	10.6	10.61	10.73	10.6467	0.0723418	10.62	10.65	10.66	10.6433	0.0208167	10.38	10.43	10.45	10.42	0.0360555
100% EBL	13.07	13.08	13.09	13.08	0.01	13.03	13.04	13.04	13.0367	0.0057735	13.08	13.08	13.07	13.0767	0.0057735	13.04	13.05	13.08	13.0567	0.0208167
Table 3-2. (F) ORP stability of EBL stores at different time (0, 2 and 4 weeks).
	0 week					2 weeks					4 weeks					8 weeks
X	Y			Y-mean	Y-SD	Y			Y-mean	Y-SD	Y			Y-mean	Y-SD	Y			Y-mean	Y-SD
water	389.8	413.5	397.1	400.133	12.1377	350.7	348.9	360.4	353.333	6.18574	360.4	352.6	337.6	350.2	11.5879	305	314	316.2	311.733	5.93408
0.01% EBL	376.2	377.5	394.3	382.667	10.0957	346.3	324.6	332.8	334.567	10.9573	330.7	332.5	336.1	333.1	2.74955	305.2	311.1	307.4	307.9	2.98161
1% EBL	351.3	340.6	335.6	342.5	8.0206	310	295.3	296.1	300.467	8.26579	298	268.6	276.8	281.133	15.1715	295.9	286.5	275.8	286.067	10.057
100% EBL	45.7	47	48.4	47.0333	1.35031	41.6	44.9	44.8	43.7667	1.87705	46.4	46.4	50.5	47.7667	2.36714	41.3	39.8	45.1	42.0667	2.73191

## Sheet: Fig 2. TAOC determination.
Table 1. (A) Absorbance of different concentrations of EBL.
Group	Abs.				mean	SD
Control	0.668333	0.666333	0.674333	0.662333	0.667833	0.005
0.5% EBL	0.665333	0.670333	0.669333	0.662333	0.666833	0.00369685
1% EBL	0.667333	0.669333	0.664333	0.661333	0.665583	0.0035
1.5%	0.673333	0.657333	0.660333	0.662333	0.663333	0.00697615
2%	0.650333	0.654333	0.663333	0.649333	0.654333	0.00637704
2.5%	0.644333	0.651333	0.661333	0.647333	0.651083	0.00741058
3%	0.645333	0.637333	0.649333	0.640333	0.643083	0.00531507
40%	0.301	0.303	0.305	0.294	0.30075	0.00478714
Table 2. (B) Standard curve of Trolox. Concentrations: 0, 0.15, 0.3, 0.6, 0.9, 1.0 mM.
c (Trolox) (mM)	Abs.
	mean	SD	N
0	0.66783	0.005	3
0.15	0.57858	0.00883	3
0.3	0.48933	0.00883	3
0.6	0.29583	0.00311	3
0.9	0.105	0.00603	3
1	0.03408	0.00263	3

## Sheet: Fig 3. TDS determination result
Table 1. (A) TDS values of different concentrations of EBL.
X	Y			Y-mean	Y-SD
0.5% EBL	155.4	165.2	169	163.2	7.01712
1% EBL	326	328	371	341.667	25.4231
2% EBL	690	696	687	691	4.58258
3% EBL	964	978	974	972	7.2111
4% EBL	1328	1163	1300	1263.67	88.2968
8% EBL	2420	2440	2440	2433.33	11.547
10% EBL	3050	3080	3000	3043.33	40.4145
20% EBL	5580	5520	5520	5540	34.641
100% EBL	15050	15250	16240	15513.3	637.207
Table 2. (B) Linearity of TDS and EBL concentrations.
X	Y			Y-mean	Y-SD
0.5% EBL	155.4	165.2	169	163.2	7.01712
1% EBL	326	328	371	341.667	25.4231
2% EBL	690	696	687	691	4.58258
3% EBL	964	978	974	972	7.2111
4% EBL	1328	1163	1300	1263.67	88.2968
8% EBL	2420	2440	2440	2433.33	11.547

## Sheet: Fig 5 Assessment of safety
Table 1. (A) Hatching rate of the zebrafish larvae.
Days post injection	Hatching rate (group)
	Control	0.011%	0.022%	0.044%	0.088%	0.170%	0.350%	0.500%
0	0	0	0	0	0	0	0	0
1	0	0	0	0	0	0	0	0
2	40	40	40	20	20	0	0	0
3	100	100	100	100	100	0	0	0
4	100	100	100	100	100	0	0	0
Table 2. (B) Malformation rate of the zebrafish larvae.
Days post injection	Malformation rate (group)
	Control	0.011%	0.022%	0.044%	0.088%	0.170%	0.350%	0.500%
0	0	0	0	0	0	0	0	0
1	0	0	0	0	0	0	0	40
2	0	0	0	0	0	100	100	100
3	0	0	0	0	0	100	100	100
4	0	0	0	0	0	100	100	100
Table 3. (C) Survival rate of the zebrafish larvae.
Days post injection	Survival rate (group)
	Control	0.011%	0.022%	0.044%	0.088%	0.170%	0.350%	0.500%
0	100	100	100	100	100	100	100	100
1	100	100	100	100	100	100	100	60
2	100	100	100	100	100	0	0	0
3	100	100	100	100	100	0	0	0
4	100	100	100	100	100	0	0	0

## Sheet: Fig 6 Phenotypic data
Table 1. (A) Bar graph of the zebrafish larvae tail swing area.
Group	area (Pixel)					mean	SD
Control	86648	93813	125740	134869	108683	109951	20465
0.088%	95833	160229	149503	191126	184767	156292	37885.1
Table 2. (B) Bar graph of cardiac beats fluctuations in zebrafish larvae.
Group	area (Pixel)					mean	SD
Control	193.795	212.07	213.75	195.908	200.27	203.159	9.22218
0.088%	188.393	238.305	196.619	198.794	207.186	205.859	19.3318
